# Supplementary material for: Regulation of EMT Markers, Extracellular Matrix, and Associated Signalling Pathways by Long Non-Coding RNAs in Glioblastoma Mesenchymal Transition: A Scoping Review
Source: Biology (Basel). 2023 Jun 4;12(6):818. doi: 10.3390/biology12060818 (PMC10294841; doi:10.3390/biology12060818)
Supplement: Supplementary file 1 [file biology-12-00818-s001.zip]

Archive with 2 entries (2 files):
- File S1.xlsx
- File S2.pdf
