# Supplementary material for: Regulation of EMT Markers, Extracellular Matrix, and Associated Signalling Pathways by Long Non-Coding RNAs in Glioblastoma Mesenchymal Transition: A Scoping Review
Source: Biology (Basel). 2023 Jun 4;12(6):818. doi: 10.3390/biology12060818 (PMC10294841; doi:10.3390/biology12060818)
Supplement: Supplementary file 1 [file biology-12-00818-s001.zip › File S1.xlsx]

## Sheet: dysregulated lncRNA (clinical)
ensembl	baseMean	log2FoldChange	lfcSE	stat	pvalue	padj	hgnc	antilog
ENSG00000249641	10.1449	6.09305	0.376441	16.1859	6.33851e-59	3.37717e-58	HOXC13-AS	68.2641
ENSG00000254369	19.2966	5.64825	0.268971	20.9995	6.631e-98	6.99053e-97	HOXA-AS3	50.1524
ENSG00000130600	2473.73	4.96888	0.217393	22.8567	1.2544e-115	1.86363e-114	H19	31.3172
ENSG00000250133	9.59769	4.75384	0.285761	16.6357	3.84112e-62	2.1618e-61	HOXC-AS2	26.9804
ENSG00000243766	2.00224	3.50651	0.328	10.6906	1.12663e-26	3.31941e-26	HOTTIP	11.3649
ENSG00000227028	25.382	3.30469	0.215417	15.3409	4.07433e-53	1.9536e-52	SLC8A1-AS1	9.88126
ENSG00000255737	430.393	3.24625	0.131792	24.6316	5.7995e-134	1.23702e-132	AGAP2-AS1	9.48897
ENSG00000257702	54.8225	2.6018	0.11608	22.4137	2.89176e-111	3.92771e-110	LBX2-AS1	6.07042
ENSG00000227036	1024.87	2.44374	0.0853427	28.6344	2.50611e-180	1.53311e-178	LINC00511	5.44049
ENSG00000176124	157.454	2.19166	0.0865	25.3371	1.24634e-141	3.10407e-140	DLEU1	4.56831
ENSG00000224209	0.555362	2.16039	0.311899	6.92657	4.31166e-12	8.94241e-12	LINC00466	4.47035
ENSG00000250786	130.437	1.96941	0.121948	16.1496	1.14384e-58	6.07004e-58	SNHG18	3.91609
ENSG00000258548	35.7402	1.92151	0.183906	10.4484	1.49078e-25	4.29465e-25	LINC00645	3.78821
ENSG00000249859	94.678	1.90629	0.0812206	23.4705	8.16321e-122	1.34986e-120	PVT1	3.74844
ENSG00000237424	49.8168	1.83964	0.14659	12.5496	3.99731e-36	1.4158e-35	FOXD2-AS1	3.5792
ENSG00000261801	39.706	1.43363	0.129457	11.0742	1.67379e-28	5.13602e-28	LOXL1-AS1	2.70126
ENSG00000235082	7.01618	1.07992	0.0930482	11.606	3.84124e-31	1.23854e-30	SUMO1P3	2.11392
ENSG00000232284	7.26734	0.972252	0.0901812	10.7811	4.22833e-27	1.25755e-26	GNG12-AS1	1.9619
ENSG00000234741	2592.28	0.937514	0.0864781	10.8411	2.19919e-27	6.58233e-27	GAS5	1.91523
ENSG00000267080	175.813	0.789826	0.0587293	13.4486	3.13828e-41	1.21756e-40	ASB16-AS1	1.72887
ENSG00000180867	167.412	0.719353	0.0580009	12.4024	2.53517e-35	8.84412e-35	PDIA3P1	1.64644
ENSG00000261824	341.325	0.709683	0.0567277	12.5103	6.55422e-36	2.31016e-35	LINC00662	1.63545
ENSG00000226950	1306.84	0.595566	0.0851526	6.99411	2.6695e-12	5.57018e-12	DANCR	1.51107
ENSG00000146666	1.6054	0.512254	0.222576	2.30148	0.0213647	0.0288069	LINC00525	1.42628
ENSG00000237036	139.471	0.359065	0.0576897	6.22408	4.84379e-10	9.44005e-10	ZEB1-AS1	1.28259
ENSG00000174365	401.806	0.279574	0.0577217	4.84349	1.2758e-06	2.19521e-06	SNHG11	1.21384
ENSG00000248092	975.028	0.217791	0.0476615	4.56953	4.88814e-06	8.20675e-06	NNT-AS1	1.16295
ENSG00000245910	1803.07	-0.154656	0.0723482	-2.13766	0.0325443	0.0431134	SNHG6	0.898347
ENSG00000177640	166.904	-0.625926	0.0693582	-9.02455	1.80436e-19	4.54178e-19	CASC2	0.648004
ENSG00000225880	49.1817	-0.80536	0.0781592	-10.3041	6.75213e-25	1.91576e-24	LINC00115	0.572219
ENSG00000245532	8702.29	-0.819401	0.115338	-7.10438	1.20867e-12	2.5473e-12	NEAT1	0.566677
ENSG00000214049	0.533115	-0.900221	0.304823	-2.95326	0.00314441	0.00454232	UCA1	0.535805
ENSG00000231721	596.466	-0.987351	0.067873	-14.547	6.09888e-48	2.67288e-47	LINC-PINT	0.504403
ENSG00000240405	0.576464	-1.13187	0.328478	-3.4458	0.000569374	0.000863033	SAMMSON	0.456325
ENSG00000269821	213.282	-1.45906	0.124448	-11.7243	9.5717e-32	3.11651e-31	KCNQ1OT1	0.36373
ENSG00000281406	48.4721	-1.55107	0.107269	-14.4596	2.17973e-47	9.43782e-47	BLACAT1	0.341257
ENSG00000229807	5873.48	-1.60141	0.319203	-5.01689	5.25146e-07	9.18171e-07	XIST	0.329556
ENSG00000251562	13077.7	-1.71391	0.0978745	-17.5113	1.17472e-68	7.36433e-68	MALAT1	0.304833
ENSG00000237517	1563.76	-3.03526	0.0993728	-30.5442	6.75758e-205	8.41504e-203	DGCR5	0.121982
ENSG00000214548	20475.1	-3.22088	0.136008	-23.6815	5.59361e-124	9.62165e-123	MEG3	0.107255

## Sheet: up lncRNA interactons (RAID)
Interactor1	Category1	Species	Interactor2	Category2	Species	Score	Detail
HOXC13-AS	lncRNA	Homo sapiens	EIF4A3	protein	Homo sapiens	0.5483	more
HOXC13-AS	lncRNA	Homo sapiens	UPF1	protein	Homo sapiens	0.5483	more
HOXA-AS3	lncRNA	Homo sapiens	FUS	protein	Homo sapiens	0.5483	more
HOXA-AS3	lncRNA	Homo sapiens	ELAVL1	protein	Homo sapiens	0.5483	more
HOXA-AS3	lncRNA	Homo sapiens	EIF4A3	protein	Homo sapiens	0.5483	more
HOXA-AS3	lncRNA	Homo sapiens	CAPRIN1	protein	Homo sapiens	0.5483	more
HOXA-AS3	lncRNA	Homo sapiens	IGF2BP3	protein	Homo sapiens	0.5483	more
HOXA-AS3	lncRNA	Homo sapiens	PUM2	protein	Homo sapiens	0.5483	more
HOXA-AS3	lncRNA	Homo sapiens	IGF2BP2	protein	Homo sapiens	0.5483	more
HOXA-AS3	lncRNA	Homo sapiens	FMR1	protein	Homo sapiens	0.5483	more
HOXA-AS3	lncRNA	Homo sapiens	UPF1	protein	Homo sapiens	0.5483	more
H19	lncRNA	Homo sapiens	TP53	protein	Homo sapiens	0.9991	more
H19	lncRNA	Homo sapiens	IGF2BP3	protein	Homo sapiens	0.9991	more
H19	lncRNA	Homo sapiens	IGF2BP1	protein	Homo sapiens	0.9975	more
H19	lncRNA	Homo sapiens	IGF2BP2	protein	Homo sapiens	0.9933	more
H19	lncRNA	Homo sapiens	IGF2	protein	Homo sapiens	0.9919	more
H19	lncRNA	Homo sapiens	HM13	protein	Homo sapiens	0.982	more
H19	lncRNA	Homo sapiens	MYC	protein	Homo sapiens	0.9595	more
H19	lncRNA	Homo sapiens	NANOG	protein	Homo sapiens	0.9526	more
H19	lncRNA	Homo sapiens	FUT4	protein	Homo sapiens	0.9526	more
H19	lncRNA	Homo sapiens	POU5F1	protein	Homo sapiens	0.9526	more
H19	lncRNA	Homo sapiens	HNRNPU	protein	Homo sapiens	0.8808	more
H19	lncRNA	Homo sapiens	COL2A1	protein	Homo sapiens	0.8808	more
H19	lncRNA	Homo sapiens	BAX	protein	Homo sapiens	0.8808	more
H19	lncRNA	Homo sapiens	HMGA2	protein	Homo sapiens	0.8808	more
H19	lncRNA	Homo sapiens	PRL	protein	Homo sapiens	0.8808	more
H19	lncRNA	Homo sapiens	AHCY	protein	Homo sapiens	0.8808	more
H19	lncRNA	Homo sapiens	VIM	protein	Homo sapiens	0.8808	more
H19	lncRNA	Homo sapiens	HGF	protein	Homo sapiens	0.8808	more
H19	lncRNA	Homo sapiens	CDH1	protein	Homo sapiens	0.8808	more
H19	lncRNA	Homo sapiens	DICER1	protein	Homo sapiens	0.8808	more
H19	lncRNA	Homo sapiens	ISM1	protein	Homo sapiens	0.8808	more
H19	lncRNA	Homo sapiens	E2F1	protein	Homo sapiens	0.8785	more
H19	lncRNA	Homo sapiens	ANG	protein	Homo sapiens	0.7311	more
H19	lncRNA	Homo sapiens	FGF18	protein	Homo sapiens	0.7311	more
H19	lncRNA	Homo sapiens	IGFBP4	protein	Homo sapiens	0.7311	more
H19	lncRNA	Homo sapiens	POMC	protein	Homo sapiens	0.7311	more
H19	lncRNA	Homo sapiens	LBR	protein	Homo sapiens	0.7311	more
H19	lncRNA	Homo sapiens	AKT1	protein	Homo sapiens	0.7311	more
H19	lncRNA	Homo sapiens	TFAP2A	protein	Homo sapiens	0.5483	more
H19	lncRNA	Homo sapiens	MAX	protein	Homo sapiens	0.5483	more
H19	lncRNA	Homo sapiens	EBF1	protein	Homo sapiens	0.5483	more
H19	lncRNA	Homo sapiens	ERG	protein	Homo sapiens	0.5483	more
H19	lncRNA	Homo sapiens	E2F6	protein	Homo sapiens	0.5483	more
H19	lncRNA	Homo sapiens	CTCF	protein	Homo sapiens	0.5483	more
H19	lncRNA	Homo sapiens	TCF7L2	protein	Homo sapiens	0.5483	more
H19	lncRNA	Homo sapiens	DGCR8	protein	Homo sapiens	0.5483	more
H19	lncRNA	Homo sapiens	NFYB	protein	Homo sapiens	0.5483	more
H19	lncRNA	Homo sapiens	SETDB1	protein	Homo sapiens	0.5483	more
H19	lncRNA	Homo sapiens	AR	protein	Homo sapiens	0.5483	more
H19	lncRNA	Homo sapiens	TCF12	protein	Homo sapiens	0.5483	more
H19	lncRNA	Homo sapiens	EIF4A3	protein	Homo sapiens	0.5483	more
H19	lncRNA	Homo sapiens	PTBP1	protein	Homo sapiens	0.5483	more
H19	lncRNA	Homo sapiens	E2F4	protein	Homo sapiens	0.5483	more
H19	lncRNA	Homo sapiens	REST	protein	Homo sapiens	0.5483	more
H19	lncRNA	Homo sapiens	FUS	protein	Homo sapiens	0.5483	more
H19	lncRNA	Homo sapiens	RAD21	protein	Homo sapiens	0.5483	more
HOXC-AS2	lncRNA	Homo sapiens	EIF4A3	protein	Homo sapiens	0.5483	more
HOXC-AS2	lncRNA	Homo sapiens	UPF1	protein	Homo sapiens	0.5483	more
HOXC-AS2	lncRNA	Homo sapiens	DGCR8	protein	Homo sapiens	0.5483	more
HOXC-AS2	lncRNA	Homo sapiens	LIN28A	protein	Homo sapiens	0.5483	more
HOTTIP	lncRNA	Homo sapiens	HOXA7	protein	Homo sapiens	0.8808	more
HOTTIP	lncRNA	Homo sapiens	HOXA9	protein	Homo sapiens	0.8808	more
HOTTIP	lncRNA	Homo sapiens	HOXA11	protein	Homo sapiens	0.8808	more
HOTTIP	lncRNA	Homo sapiens	HOXA10	protein	Homo sapiens	0.8808	more
HOTTIP	lncRNA	Homo sapiens	HOXA13	protein	Homo sapiens	0.8808	more
HOTTIP	lncRNA	Homo sapiens	WDR5	protein	Homo sapiens	0.7311	more
HOTTIP	lncRNA	Homo sapiens	MAX	protein	Homo sapiens	0.5483	more
HOTTIP	lncRNA	Homo sapiens	ERG	protein	Homo sapiens	0.5483	more
HOTTIP	lncRNA	Homo sapiens	PTBP1	protein	Homo sapiens	0.5483	more
HOTTIP	lncRNA	Homo sapiens	TCF7L2	protein	Homo sapiens	0.5483	more
HOTTIP	lncRNA	Homo sapiens	SMARCC1	protein	Homo sapiens	0.5483	more
HOTTIP	lncRNA	Homo sapiens	E2F4	protein	Homo sapiens	0.5483	more
HOTTIP	lncRNA	Homo sapiens	FUS	protein	Homo sapiens	0.5483	more
HOTTIP	lncRNA	Homo sapiens	MYC	protein	Homo sapiens	0.5483	more
HOTTIP	lncRNA	Homo sapiens	RAD21	protein	Homo sapiens	0.5483	more
HOTTIP	lncRNA	Homo sapiens	CDX2	protein	Homo sapiens	0.5483	more
HOTTIP	lncRNA	Homo sapiens	DGCR8	protein	Homo sapiens	0.5483	more
HOTTIP	lncRNA	Homo sapiens	JUND	protein	Homo sapiens	0.5483	more
HOTTIP	lncRNA	Homo sapiens	EIF4A3	protein	Homo sapiens	0.5483	more
HOTTIP	lncRNA	Homo sapiens	UPF1	protein	Homo sapiens	0.5483	more
HOTTIP	lncRNA	Homo sapiens	SMARCC2	protein	Homo sapiens	0.5483	more
HOTTIP	lncRNA	Homo sapiens	E2F6	protein	Homo sapiens	0.5483	more
HOTTIP	lncRNA	Homo sapiens	STAT1	protein	Homo sapiens	0.5483	more
HOTTIP	lncRNA	Homo sapiens	SUZ12	protein	Homo sapiens	0.5483	more
HOTTIP	lncRNA	Homo sapiens	SMARCB1	protein	Homo sapiens	0.5483	more
HOTTIP	lncRNA	Homo sapiens	SPI1	protein	Homo sapiens	0.5483	more
HOTTIP	lncRNA	Homo sapiens	CTCF	protein	Homo sapiens	0.5483	more
HOTTIP	lncRNA	Homo sapiens	HNF4A	protein	Homo sapiens	0.5483	more
HOTTIP	lncRNA	Homo sapiens	SMARCA4	protein	Homo sapiens	0.5483	more
HOTTIP	lncRNA	Homo sapiens	E2F1	protein	Homo sapiens	0.5483	more
LBX2-AS1	lncRNA	Homo sapiens	ELAVL1	protein	Homo sapiens	0.5483	more
LBX2-AS1	lncRNA	Homo sapiens	PTBP1	protein	Homo sapiens	0.5483	more
LBX2-AS1	lncRNA	Homo sapiens	FUS	protein	Homo sapiens	0.5483	more
LBX2-AS1	lncRNA	Homo sapiens	FMR1	protein	Homo sapiens	0.5483	more
LBX2-AS1	lncRNA	Homo sapiens	UPF1	protein	Homo sapiens	0.5483	more
LBX2-AS1	lncRNA	Homo sapiens	EIF4A3	protein	Homo sapiens	0.5483	more
LINC00511	lncRNA	Homo sapiens	FUS	protein	Homo sapiens	0.5483	more
LINC00511	lncRNA	Homo sapiens	EIF4A3	protein	Homo sapiens	0.5483	more
LINC00511	lncRNA	Homo sapiens	PTBP1	protein	Homo sapiens	0.5483	more
LINC00511	lncRNA	Homo sapiens	UPF1	protein	Homo sapiens	0.5483	more
DLEU1	lncRNA	Homo sapiens	SMARCA4	protein	Homo sapiens	0.5483	more
DLEU1	lncRNA	Homo sapiens	YY1	protein	Homo sapiens	0.5483	more
DLEU1	lncRNA	Homo sapiens	ERG	protein	Homo sapiens	0.5483	more
DLEU1	lncRNA	Homo sapiens	FOXA1	protein	Homo sapiens	0.5483	more
DLEU1	lncRNA	Homo sapiens	FOXH1	protein	Homo sapiens	0.5483	more
DLEU1	lncRNA	Homo sapiens	HEY1	protein	Homo sapiens	0.5483	more
DLEU1	lncRNA	Homo sapiens	RXRA	protein	Homo sapiens	0.5483	more
DLEU1	lncRNA	Homo sapiens	FOSL2	protein	Homo sapiens	0.5483	more
DLEU1	lncRNA	Homo sapiens	PPARG	protein	Homo sapiens	0.5483	more
DLEU1	lncRNA	Homo sapiens	SMARCA4	protein	Homo sapiens	0.5483	more
DLEU1	lncRNA	Homo sapiens	NFYB	protein	Homo sapiens	0.5483	more
DLEU1	lncRNA	Homo sapiens	E2F4	protein	Homo sapiens	0.5483	more
DLEU1	lncRNA	Homo sapiens	GATA2	protein	Homo sapiens	0.5483	more
DLEU1	lncRNA	Homo sapiens	NANOG	protein	Homo sapiens	0.5483	more
DLEU1	lncRNA	Homo sapiens	BCL11A	protein	Homo sapiens	0.5483	more
DLEU1	lncRNA	Homo sapiens	SMARCC1	protein	Homo sapiens	0.5483	more
DLEU1	lncRNA	Homo sapiens	NR3C1	protein	Homo sapiens	0.5483	more
DLEU1	lncRNA	Homo sapiens	HNF4A	protein	Homo sapiens	0.5483	more
DLEU1	lncRNA	Homo sapiens	CDX2	protein	Homo sapiens	0.5483	more
DLEU1	lncRNA	Homo sapiens	MYC	protein	Homo sapiens	0.5483	more
DLEU1	lncRNA	Homo sapiens	TAF1	protein	Homo sapiens	0.5483	more
DLEU1	lncRNA	Homo sapiens	TFAP2A	protein	Homo sapiens	0.5483	more
DLEU1	lncRNA	Homo sapiens	SPI1	protein	Homo sapiens	0.5483	more
DLEU1	lncRNA	Homo sapiens	EP300	protein	Homo sapiens	0.5483	more
DLEU1	lncRNA	Homo sapiens	ETS1	protein	Homo sapiens	0.5483	more
DLEU1	lncRNA	Homo sapiens	TCF12	protein	Homo sapiens	0.5483	more
DLEU1	lncRNA	Homo sapiens	AR	protein	Homo sapiens	0.5483	more
DLEU1	lncRNA	Homo sapiens	FOS	protein	Homo sapiens	0.5483	more
DGCR5	lncRNA	Homo sapiens	REST	protein	Homo sapiens	0.8785	more
DGCR5	lncRNA	Homo sapiens	HNF4A	protein	Homo sapiens	0.5483	more
DGCR5	lncRNA	Homo sapiens	JUN	protein	Homo sapiens	0.5483	more
DGCR5	lncRNA	Homo sapiens	EIF4A3	protein	Homo sapiens	0.5483	more
DGCR5	lncRNA	Homo sapiens	SRSF1	protein	Homo sapiens	0.5483	more
DGCR5	lncRNA	Homo sapiens	FOSL2	protein	Homo sapiens	0.5483	more
DGCR5	lncRNA	Homo sapiens	ERG	protein	Homo sapiens	0.5483	more
DGCR5	lncRNA	Homo sapiens	STAT1	protein	Homo sapiens	0.5483	more
DGCR5	lncRNA	Homo sapiens	HEY1	protein	Homo sapiens	0.5483	more
DGCR5	lncRNA	Homo sapiens	EP300	protein	Homo sapiens	0.5483	more
DGCR5	lncRNA	Homo sapiens	FUS	protein	Homo sapiens	0.5483	more
DGCR5	lncRNA	Homo sapiens	ZNF263	protein	Homo sapiens	0.5483	more
DGCR5	lncRNA	Homo sapiens	FMR1	protein	Homo sapiens	0.5483	more
DGCR5	lncRNA	Homo sapiens	UPF1	protein	Homo sapiens	0.5483	more
DGCR5	lncRNA	Homo sapiens	LIN28A	protein	Homo sapiens	0.5483	more
DGCR5	lncRNA	Homo sapiens	CDX2	protein	Homo sapiens	0.5483	more
DGCR5	lncRNA	Homo sapiens	RAD21	protein	Homo sapiens	0.5483	more

## Sheet: down lncRNA interactions (RAID)
Interactor1	Category1	Species	Interactor2	Category2	Species	Score	Detail
MEG3	lncRNA	Homo sapiens	TP53	protein	Homo sapiens	0.9991	more
* MEG3	lncRNA	Homo sapiens	EZH2	protein	Homo sapiens	0.9919	more
MEG3	lncRNA	Homo sapiens	GDF15	protein	Homo sapiens	0.9526	more
* MEG3	lncRNA	Homo sapiens	ILF3	protein	Homo sapiens	0.9526	more
MEG3	lncRNA	Homo sapiens	MDM2	protein	Homo sapiens	0.8808	more
MEG3	lncRNA	Homo sapiens	CASP8	protein	Homo sapiens	0.8808	more
MEG3	lncRNA	Homo sapiens	CASP3	protein	Homo sapiens	0.8808	more
MEG3	lncRNA	Homo sapiens	DLK1	protein	Homo sapiens	0.7311	more
MEG3	lncRNA	Homo sapiens	EIF4A3	protein	Homo sapiens	0.5483	more
MEG3	lncRNA	Homo sapiens	GATA6	protein	Homo sapiens	0.5483	more
MEG3	lncRNA	Homo sapiens	AR	protein	Homo sapiens	0.5483	more
MEG3	lncRNA	Homo sapiens	ZNF263	protein	Homo sapiens	0.5483	more
MEG3	lncRNA	Homo sapiens	FUS	protein	Homo sapiens	0.5483	more
MEG3	lncRNA	Homo sapiens	SMAD4	protein	Homo sapiens	0.5483	more
MEG3	lncRNA	Homo sapiens	SMAD3	protein	Homo sapiens	0.5483	more
MEG3	lncRNA	Homo sapiens	REST	protein	Homo sapiens	0.5483	more
MEG3	lncRNA	Homo sapiens	HEY1	protein	Homo sapiens	0.5483	more
MEG3	lncRNA	Homo sapiens	E2F4	protein	Homo sapiens	0.5483	more
MEG3	lncRNA	Homo sapiens	HNF4A	protein	Homo sapiens	0.5483	more
MEG3	lncRNA	Homo sapiens	CDX2	protein	Homo sapiens	0.5483	more
MEG3	lncRNA	Homo sapiens	FOXH1	protein	Homo sapiens	0.5483	more
MEG3	lncRNA	Homo sapiens	DGCR8	protein	Homo sapiens	0.5483	more
MEG3	lncRNA	Homo sapiens	PTBP1	protein	Homo sapiens	0.5483	more
MEG3	lncRNA	Homo sapiens	SETDB1	protein	Homo sapiens	0.5483	more
MEG3	lncRNA	Homo sapiens	EP300	protein	Homo sapiens	0.5483	more
MEG3	lncRNA	Homo sapiens	CTCF	protein	Homo sapiens	0.5483	more
DGCR5	lncRNA	Homo sapiens	REST	protein	Homo sapiens	0.8785	more
DGCR5	lncRNA	Homo sapiens	HNF4A	protein	Homo sapiens	0.5483	more
DGCR5	lncRNA	Homo sapiens	JUN	protein	Homo sapiens	0.5483	more
DGCR5	lncRNA	Homo sapiens	EIF4A3	protein	Homo sapiens	0.5483	more
DGCR5	lncRNA	Homo sapiens	SRSF1	protein	Homo sapiens	0.5483	more
DGCR5	lncRNA	Homo sapiens	FOSL2	protein	Homo sapiens	0.5483	more
DGCR5	lncRNA	Homo sapiens	ERG	protein	Homo sapiens	0.5483	more
DGCR5	lncRNA	Homo sapiens	STAT1	protein	Homo sapiens	0.5483	more
DGCR5	lncRNA	Homo sapiens	HEY1	protein	Homo sapiens	0.5483	more
DGCR5	lncRNA	Homo sapiens	EP300	protein	Homo sapiens	0.5483	more
DGCR5	lncRNA	Homo sapiens	FUS	protein	Homo sapiens	0.5483	more
DGCR5	lncRNA	Homo sapiens	ZNF263	protein	Homo sapiens	0.5483	more
DGCR5	lncRNA	Homo sapiens	FMR1	protein	Homo sapiens	0.5483	more
DGCR5	lncRNA	Homo sapiens	UPF1	protein	Homo sapiens	0.5483	more
DGCR5	lncRNA	Homo sapiens	LIN28A	protein	Homo sapiens	0.5483	more
DGCR5	lncRNA	Homo sapiens	CDX2	protein	Homo sapiens	0.5483	more
DGCR5	lncRNA	Homo sapiens	RAD21	protein	Homo sapiens	0.5483	more
XIST	lncRNA	Homo sapiens	BRCA1	protein	Homo sapiens	0.9786	more
XIST	lncRNA	Homo sapiens	NXF1	protein	Homo sapiens	0.9526	more
* XIST	lncRNA	Homo sapiens	SUZ12	protein	Homo sapiens	0.9462	more
* XIST	lncRNA	Homo sapiens	EZH2	protein	Homo sapiens	0.9462	more
XIST	lncRNA	Homo sapiens	HNRNPU	protein	Homo sapiens	0.8808	more
* XIST	lncRNA	Homo sapiens	BARD1	protein	Homo sapiens	0.8808	more
XIST	lncRNA	Homo sapiens	SP1	protein	Homo sapiens	0.5483	more
XIST	lncRNA	Homo sapiens	TNRC6A	protein	Homo sapiens	0.5483	more
XIST	lncRNA	Homo sapiens	IGF2BP1	protein	Homo sapiens	0.5483	more
XIST	lncRNA	Homo sapiens	FMR1	protein	Homo sapiens	0.5483	more
XIST	lncRNA	Homo sapiens	UPF1	protein	Homo sapiens	0.5483	more
XIST	lncRNA	Homo sapiens	JUN	protein	Homo sapiens	0.5483	more
XIST	lncRNA	Homo sapiens	TAF1	protein	Homo sapiens	0.5483	more
XIST	lncRNA	Homo sapiens	PBX3	protein	Homo sapiens	0.5483	more
XIST	lncRNA	Homo sapiens	NCBP3	protein	Homo sapiens	0.5483	more
XIST	lncRNA	Homo sapiens	EWSR1	protein	Homo sapiens	0.5483	more
XIST	lncRNA	Homo sapiens	EIF4A3	protein	Homo sapiens	0.5483	more
XIST	lncRNA	Homo sapiens	CAPRIN1	protein	Homo sapiens	0.5483	more
XIST	lncRNA	Homo sapiens	RAD21	protein	Homo sapiens	0.5483	more
XIST	lncRNA	Homo sapiens	ZC3H7B	protein	Homo sapiens	0.5483	more
XIST	lncRNA	Homo sapiens	CTCF	protein	Homo sapiens	0.5483	more
XIST	lncRNA	Homo sapiens	LIN28B	protein	Homo sapiens	0.5483	more
XIST	lncRNA	Homo sapiens	PUM2	protein	Homo sapiens	0.5483	more
XIST	lncRNA	Homo sapiens	ELAVL1	protein	Homo sapiens	0.5483	more
XIST	lncRNA	Homo sapiens	SRSF1	protein	Homo sapiens	0.5483	more
XIST	lncRNA	Homo sapiens	IGF2BP3	protein	Homo sapiens	0.5483	more
XIST	lncRNA	Homo sapiens	TCF12	protein	Homo sapiens	0.5483	more
XIST	lncRNA	Homo sapiens	TIA1	protein	Homo sapiens	0.5483	more
XIST	lncRNA	Homo sapiens	POU2F2	protein	Homo sapiens	0.5483	more
XIST	lncRNA	Homo sapiens	FUS	protein	Homo sapiens	0.5483	more
XIST	lncRNA	Homo sapiens	DGCR8	protein	Homo sapiens	0.5483	more
XIST	lncRNA	Homo sapiens	GTF2B	protein	Homo sapiens	0.5483	more
XIST	lncRNA	Homo sapiens	MYC	protein	Homo sapiens	0.5483	more
XIST	lncRNA	Homo sapiens	YY1	protein	Homo sapiens	0.5483	more
XIST	lncRNA	Homo sapiens	FXR1	protein	Homo sapiens	0.5483	more
XIST	lncRNA	Homo sapiens	MOV10	protein	Homo sapiens	0.5483	more
XIST	lncRNA	Homo sapiens	IGF2BP2	protein	Homo sapiens	0.5483	more
XIST	lncRNA	Homo sapiens	RTCB	protein	Homo sapiens	0.5483	more
XIST	lncRNA	Homo sapiens	HEY1	protein	Homo sapiens	0.5483	more
XIST	lncRNA	Homo sapiens	TIAL1	protein	Homo sapiens	0.5483	more
XIST	lncRNA	Homo sapiens	FXR2	protein	Homo sapiens	0.5483	more
XIST	lncRNA	Homo sapiens	TAF15	protein	Homo sapiens	0.5483	more
XIST	lncRNA	Homo sapiens	LIN28A	protein	Homo sapiens	0.5483	more
XIST	lncRNA	Homo sapiens	MAX	protein	Homo sapiens	0.5483	more
XIST	lncRNA	Homo sapiens	REST	protein	Homo sapiens	0.5483	more
XIST	lncRNA	Homo sapiens	ALKBH5	protein	Homo sapiens	0.5483	more
XIST	lncRNA	Homo sapiens	NANOG	protein	Homo sapiens	0.5483	more
XIST	lncRNA	Homo sapiens	HNF4A	protein	Homo sapiens	0.5483	more
